# Supplementary material for: Aroma Properties of Cocoa Fruit Pulp from Different Origins
Source: Molecules. 2021 Dec 15;26(24):7618. doi: 10.3390/molecules26247618 (PMC8704363; doi:10.3390/molecules26247618)
Supplement: Supplementary file 1 [file molecules-26-07618-s001.zip]

Archive with 1 entries (1 files):
- molecules-1489637-supplementary.pdf
